# Supplementary material for: eDNA Metabarcoding Benchmarked towards Conventional Survey Methods in Amphibian Monitoring
Source: Animals (Basel). 2022 Mar 18;12(6):763. doi: 10.3390/ani12060763 (PMC8944553; doi:10.3390/ani12060763)
Supplement: Supplementary file 1 [file animals-12-00763-s001.zip]

Archive with 1 entries (1 files):
- animals-1493411-supplementary.pdf
